# Supplementary material for: The Antihypertensive Effects and Safety of LCZ696 in Patients with Hypertension: A Systemic Review and Meta-Analysis of Randomized Controlled Trials
Source: J Clin Med. 2021 Jun 26;10(13):2824. doi: 10.3390/jcm10132824 (PMC8268164; doi:10.3390/jcm10132824)
Supplement: Supplementary file 1 [file jcm-10-02824-s001.zip]

Archive with 1 entries (1 files):
- Supplementary data_final version after publish.pdf
